# Supplementary material for: Clinical performance of metagenomic next-generation sequencing for distinction and diagnosis of Mucorales infection and colonization
Source: Front Cell Infect Microbiol. 2025 Sep 18;15:1631960. doi: 10.3389/fcimb.2025.1631960 (PMC12488623; doi:10.3389/fcimb.2025.1631960)
Supplement: Supplementary file 1 [file Table1.xlsx]

## Sheet: Sheet1
Table S1. Detailed results of mNGS and other demographic and clinical characteristics
The red font represents the distribution of Rh detected. ND represents not performing this test.
Patient No.	Gender	Age	Sample type	Host factors without immune	Immune status	Group	Clinical diagnosis	Types of mucormycosis	mNGS bacteria-RPTM	mNGS fungi-RPTM	mNGS virus-RPTM	mNGS other-RPTM	G test (pg/mL)	GM test (ug/L)	Pathological test	Blood Culture	mNGS sample Culture	Other samples culture	AFS/Smear
1	Male	92	BALF	Age>65, malnutrition	Normal	Infection (Probable)	Sever pneumonia (bacterial+Rhizopus infection)	Pulmonary mucormycosis	Corynebacterium striatum-964 Enterococcus faecalis-73 Klebsiella pneumoniae-6	Rhizopus arrhizus-2 Candida albicans-51 Candida glabrata-4	N	N	ND	ND	ND	ND	Corynebacterium striatum; Candida albicans	Rhizopus (Sputum); Corynebacterium striatum	Negative
2	Female	52	BALF	Malnutrition	Normal	Infection (Probable)	Pneumonia (Legionella combined with Rhizopus infection)	Pulmonary mucormycosis	Legionella anisa-187	Rhizomucor miehei-65	Human betaherpesvirus7-5	N	<10	0.229	ND	ND	Negative	Candida albicans	Negative
3	Male	70	Blood	Age>65	Lung transplant, Severe immunodeficiency	Colonization (Possible)	Invasive pulmonary aspergillosis		Proteus mirabilis-1	Lichtheimia ramosa-6 Aspergillus fumigatus-9 Candida glabrata-5	N	N	ND	6.661	Negative	Acinetobacter baumannii complex; Candida glabrata	Acinetobacter baumannii complex; Candida glabrata	Acinetobacter baumannii complex; Proteus mirabilis; Aspergillus fumigatus; Stenotrophomonas maltophilia	Negative
4	Female	46	BALF	T2DM	Normal	Infection (Probable)	Invasive pulmonary fungal infection (Candida albicans+Rhizopus oryzae)	Pulmonary mucormycosis	Streptococcus pseudopneumoniae-47	Rhizopus arrhizus-18 Candida albicans-20	Human betaherpesvirus5-3	N	<10.00	Negative	ND	Negative	Negative	Rhizopus oryzae (Sputum)	Negative
5	Female	41	Blood	T2DM	Normal	Infection (Probable)	Fungal infection (Rhizopus) nasal orbital brain type	Rhino-orbital-cerebral mucormycosis	Enterococcus faecalism-1	Rhizopus arrhizus-5	Human betaherpesvirus5-1	N	<10.00	0.171	ND	Staphylococcus epidermidis; Staphylococcus cohnii subsp. urealyticus	Staphylococcus epidermidis; Staphylococcus cohnii subsp. urealyticus	Rhizopus; Candida glabrata	Negative
6	Male	58	Blood	Liver function abnormalities, T2DM	Normal	Infection (Probable)	Invasive Rhizopus and mucor infection	Disseminated mucormycosis	Klebsiella pneumoniae-309	Rhizopus microsporus-572 Mucor-182	Human betaherpesvirus5-11 Human gammaherpesvirus4-267	N	<10.00	Negative	ND	Negative	Negative	Candida glabrata	Fungi Positive (Sputum)
7	Male	51	Blood	N	Acute myeloid leukemia, Severe immunodeficiency	Colonization (Possible)	Invasive pulmonary fungal infection		N	Rhizopus arrhizus-6	N	N	<10.00	0.151	Negative	Negative	Negative	Klebsiella pneumoniae subsp. aerogenes	Negative
8	Female	84	BALF	Age>65	Immunocompromised	Infection (Probable)	Invasive pulmonary fungal disease (Pulmonary mucormycosis)	Pulmonary mucormycosis	Haemophilus influenzae-13224	Rhizomucor miehei-62	Human gammaherpesvirus4-2	Mycobacterium tuberculosis-20	<10.00	0.222	Negative	ND	Mycobacterium	ND	Negative
9	Male	55	CSF	Malnutrition	N	Infection (Probable)	Fungal brain abscess	Rhino-orbital-cerebral mucormycosis	N	Rhizopus microsporus-61	N	N	<10.00	0.081	ND	ND	Negative	ND	Negative
	Male	55	Pus						N	Rhizopus microsporus-91	Torque teno virus-8	N	<10.00	0.081	ND	ND	Negative	ND	Negative
10	Male	76	Blood	Age>65, malnutrition	N	Infection (Probable)	Severe pneumonia (bacterial+fungal), invasive fungal infection, respiratory failure	Pulmonary mucormycosis	N	Rhizomucor_sp-5	N	N	104.55	0.242	ND	Staphylococcus epidermidis	Staphylococcus epidermidis	Mucorales; Acinetobacter baumannii; Candida glabrata	Negative
	Male	76	BALF						Haemophilus influenzae-4754 Pseudomonas aeruginosa-84	Rhizomucor_sp-17 Candida albicans-120335 Candida glabrata-35616	Human alphaherpesvirus1-216	N	104.55	0.242	ND	Staphylococcus epidermidis	Mucorales; Candida glabrata	Acinetobacter baumannii	Negative
11	Male	57	BALF	T2DM	N	Infection (Proven)	Fungal pneumonia	Pulmonary mucormycosis	N	Rhizomucor delemar-38	Human betaherpesvirus7-180	N	<10.00	0.184	Positive	ND	Negative	ND	Negative
12	Male	9	Blood	N	Refractory acute myeloid leukemia (M5, MLL/AF10+), Severe immunodeficiency	Infection (Probable)	Invasive pulmonary fungal infection (Rhizomucor)	Disseminated mucormycosis	N	Rhizomucor pusillus-110	Adeno-associated virus2-18 Human mastadenovirusA-18 Human polyomavirus3-3	N	<10.00	Positive	ND	Negative	Negative	ND	ND
13	Male	77	BALF	Age>65, T2DM	N	Colonization (Possible)	Severe pneumonia (bacteria+fungi)		N	Rhizomucor microsporus-21 Aspergillus nidulans-812 Pneumocystis jirovecii-40	Human gammaherpesvirus4-4	N	>1000.00	Negative	ND	Negative	Negative	Negative	Negative
14	Female	33	Blood	Renal insufficiency	N	Colonization (Possible)	Fever		N	Rhizopus stolonifer-16	Human betaherpesvirus6A-827	N	<10.00	Negative	ND	Negative	Negative	ND	ND
15	Female	50	BALF	Renal insufficiency, T2DM	N	Infection (Probable)	Severe pneumonia (Klebsiella pneumoniae, Rhizopus oryzae, Klebsiella pneumoniae, Acinetobacter baumannii)	Pulmonary mucormycosis	Corynebacterium striatum-38179	Rhizopus arrhizus-9 Candida albicans-5	N	N	<10.00	0.279	ND	ND	Corynebacterium striatum	Corynebacterium striatum	Negative
16	Male	74	BALF	Renal insufficiency, T2DM, Age>65	Immunodeficiency	Infection (Probable)	Invasive pulmonary fungal disease	Pulmonary mucormycosis	Stenotrophomonas maltophilia-2557 Acinetobacter baumannii-12	Rhizomucor pusillus-181 Aspergillus fumigatus-401 Aspergillus flavus-9383	N	N	<10.00	0.816	ND	Staphylococcus cohnii subsp. urealyticus	Aspergillus flavus; Stenotrophomonas maltophilia; Klebsiella pneumoniae subsp. aerogenes	Negative	Negative
17	Female	71	Blood	Age>65, malnutrition	Primary central large B-cell lymphoma after chemotherapy, Immunocompromised	Infection (Possible)	Severe sepsis (Enterococcus faecalis, Klebsiella pneumoniae, Trichoderma); Aspergillus invasive eye disease	Disseminated mucormycosis	Enterococcus faecium-6265 Klebsiella pneumoniae-1349	Rhizopus microsporus-3401	Human betaherpesvirus5-115 Torque teno virus-38 Human alphaherpesvirus1-18	N	<10.00	1.293	ND	Enterococcus faecium	Enterococcus faecium	Acinetobacter baumannii complex	Negative
18	Male	64	Blood	Renal insufficiency	N	Infection (Probable)	Multiple organs failure		Klebsiella pneumoniae-5661 Acinetobacter baumannii-220 Enterobacter roggenkampii-42	Rhizopus microsporus-8	Human betaherpesvirus5-211 Human gammaherpesvirus4-36	N	<10.00	Negative	ND	Negative	Negative	Klebsiella pneumoniae subsp. aerogenes; Candida parapsilosis	Negative
	Male	64	pleural fluid						Klebsiella pneumoniae-42078 Citrobacter freundii-100 Enterobacter roggenkampii-276	Rhizopus microsporus-5	Human betaherpesvirus5-2	N	<10.00	Negative	ND	Negative	Klebsiella pneumoniae subsp. aerogenes	Candida parapsilosis	Negative
19	Male	59	CSF	T2DM	Cellular immune dysfunction	Infection (Possible)	Fungal encephalitis meningitis (Rhizopus oryzae)	Rhino-orbital-cerebral mucormycosis	N	Rhizopus arrhizus-257	Torque teno virus-71 Human gammaherpesvirus4-42	N	67.15	Negative	ND	Negative	Negative	Streptococcus agalactiae	Negative
20	Male	70	BALF	Age>65, Renal failure	N	Colonization (Possible)	Pulmonary infection (bacteria+fungi)		Enterococcus faecium-1015	Rhizopus delemar-29 Candida tropicalis-13175 Aspergillus fumigatus-1018 Cryptococcus neoformans-6	Human betaherpesvirus5-50 Human gammaherpesvirus4-59 Human betaherpesvirus7-29 Torque teno virus29-8	N	<10.00	0.147	ND	ND	Negative	Candida glabrata	Fungi Positive (Sputum)
21	Male	60	Blood	Liver function abnormalities	Refractory acute myeloid leukemia with EVI1 positivity, Immunocompromised	Infection (Possible)	Invasive pulmonary fungal infection (Lichtheimia corymbifera)	Pulmonary mucormycosis	Enterococcus faecium-16	Lichtheimia corymbifera-7097	Human betaherpesvirus6B-4 Human mastadenovirusB-1	N	<10.00	0.145	Negative	Negative	Negative	Negative	Negative
22	Male	11	Blood	Liver function abnormalities	Acute myeloid leukemia, allogeneic hematopoietic stem cell transplantation, Immunodeficiency	Infection (Probable)	Pulmonary mucormycosis	Pulmonary mucormycosis	N	Lichtheimia ramosa-6277	Human alphaherpesvirus1-27 Human betaherpesvirus5-14 Human polyomavirus1-14	N	<10.00	Negative	ND	Negative	Negative	Negative	Negative
	Male	11	BALF						Haemophilus influenzae-58	Lichtheimia ramosa-42	Human betaherpesvirus5-8 Human betaherpesvirus7-109	N	<10.00	Negative	ND	Negative	Negative	Negative	Negative
23	Male	64	BALF	T2DM	Immunocompromised	Infection (Probable)	Invasive pulmonary fungal infections (Candida albicans, Trichoderma)	Pulmonary mucormycosis	Enterococcus faecium-327184	Rhizopus microsporus-54 Mucor racemosus-28 Candida albicans-1165	Human betaherpesvirus5-47 Human gammaherpesvirus4-514 Human betaherpesvirus6B-1	N	53.02	0.145	ND	Negative	Enterococcus faecium	Enterococcus faecium; Canidia albicans	Negative
24	Female	76	Blood	Age>65	N	Colonization (Possible)	Heat stroke		N	Rhizopus arrhizus-15	Human gammaherpesvirus4-7	N	ND	ND	ND	Negative	Negative	Escherichia coli; Candida tropicalis	Negative
25	Male	67	BALF	Age>65	N	Colonization (Possible)	Pulmonary fungal infection		N	Rhizopus delemar-9	Human gammaherpesvirus4-3962 Human betaherpesvirus5-3 Human betaherpesvirus6B-59 Human betaherpesvirus7-271 Torque teno virus13-5	N	156.53	0.174	Negative	ND	Negative	Negative	Negative
26	Female	57	CSF	T2DM, malnutrition	Cellular immune dysfunction	Infection (Probable)	Invasive mucormycosis (nasal eye brain type)	Rhino-orbital-cerebral mucormycosis	Mycobacteroides abscessus-45	Rhizopus arrhizus-7	Human betaherpesvirus5-1	N	ND	0.161	ND	Negative	Negative	ND	Negative
	Female	57	CSF						N	Rhizopus arrhizus-6	N	N	ND	0.161	ND	Negative	Negative	ND	Negative
27	Male	72	Lung Pus	Age>65, T2DM	N	Infection (Probable)	Severe pneumonia (Invasive Rhizopus, Invasive Aspergillus, Deep fungal infections)	Pulmonary mucormycosis	N	Rhizopus microsporus-57 Aspergillus fumigatus-1	Human betaherpesvirus5-3 Torque teno virus-20	N	208.5	Negative	ND	Negative	ND	Rhizopus	Negative
28	Male	50	Blood	Renal insufficiency	N	Colonization (Possible)	Pulmonary infection		N	Rhizopus arrhizus-34	N	N	<10.00	0.073	ND	Negative	Negative	ND	ND
29	Male	68	BALF	Age>65	Cellular immune dysfunction	Colonization (Possible)	Non severe community-acquired pneumonia		Pseudomonas aeruginosa-47	Rhizomucor miehei-138	Human gammaherpesvirus4-4	N	<10.00	0.151	Negative	ND	Negative	Negative	Negative
30	Male	56	BALF	Renal insufficiency, T2DM	N	Colonization (Possible)	Severe pneumonia		Acinetobacter baumannii-731150	Rhizopus microsporus-41 Kluyveromyces marxianus-352 Pichia kudriavzevii-38 Wickerhamomyces anomalus-5	N	N	<10.00	Negative	ND	ND	ND	ND	ND
31	Male	75	BALF	Age>65, T2DM, malnutrition, renal failure	N	Colonization (Possible)	Severe pneumonia (Klebsiella pneumoniae+Enterococcus+Candida albicans)		Enterococcus faecium-34044 Corynebacterium striatum-3323 Klebsiella pneumoniae-229	Rhizopus arrhizus-91	Human gammaherpesvirus4-3 Human betaherpesvirus7-8 Human alphaherpesvirus1-214	N	35.97	Negative	ND	ND	Negative	Negative	Negative
32	Female	56	BALF	Liver function abnormalities	N	Infection (Probable)	Invasive fungal infection of the lungs (Rhizopus)	Pulmonary mucormycosis	Stenotrophomonas maltophilia-10 Enterococcus faecium-6	Rhizopus microsporus-1170	Human betaherpesvirus5-34187 Human alphaherpesvirus1-117 Torque teno virus-49 Human betaherpesvirus7-3	N	<10.00	0.177	ND	Negative	Stenotrophomonas maltophilia	Klebsiella pneumoniae subsp. aerogenes; Escherichia coli; Candida parapsilosis	Fungi Positive (Defecate)
33	Female	48	BALF	T2DM	Cellular immunodeficiency	Infection (Possible)	Pulmonary fungal infection	Pulmonary mucormycosis	Prevotella oris-9177 Prevotella histicola-3659 Veillonella parvula-5408 Parvimonas micra-236	Rhizopus arrhizus-1229	N	N	<10.00	Negative	ND	Negative	Negative	Negative	Negative
34	Male	62	BALF	T2DM	Immunocompromised	Infection (Probable)	Invasive pulmonary fungal infections (Rhizopus and Aspergillus fumigatus)	Pulmonary mucormycosis	Haemophilus influenzae-130 Moraxella catarrhalis-10 Enterococcus faecium-148	Rhizopus microsporus-86 Aspergillus fumigatus-4	Human alphaherpesvirus1-143 Human gammaherpesvirus4-10	N	14.87	Negative	ND	Negative	Rhizopus; Enterococcus faecium	Mycobacterium	Negative
35	Male	65	BALF	T2DM	N	Colonization (Possible)	Severe pneumonia		Haemophilus influenzae-176 Klebsiella pneumoniae-118 Enterococcus faecium-93	Rhizomucor pusillus-4 Candida albicans-3107 Aspergillus flavus-583	Human betaherpesvirus7-192 Human betaherpesvirus5-37	N	ND	ND	ND	ND	Negative	Canidia albicans	Negative
36	Male	56	BALF	T2DM	N	Infection (Probable)	Invasive pulmonary fungal infection	Pulmonary mucormycosis	N	Rhizopus arrhizus-16 Aspergillus fumigatus-22	Human betaherpesvirus7-37 Human betaherpesvirus5-195 Human gammaherpesvirus4-1506	N	<10.00	Negative	ND	Negative	Negative	Negative	Negative
	Male	56	BALF						N	Rhizopus arrhizus-23 Aspergillus fumigatus-53	Human betaherpesvirus7-4 Human betaherpesvirus5-8 Human gammaherpesvirus4-3543	N	<10.00	Negative	ND	Negative	Negative	Negative	Negative
37	Male	18	BALF	N	N	Colonization (Possible)	Non severe community-acquired pneumonia		N	Rhizopus delemar-10	Human betaherpesvirus6B-2 Human betaherpesvirus7-12	N	<10.00	0.035	ND	ND	Negative	ND	ND
38	Male	37	Blood	Renal failure	N	Infection (Probable)	Fungal infection after trauma(traffic accident)		Escherichia coli-1	Lichtheimia ramosa-5 Candida albicans-3	N	N	<10.00	0.212	ND	Escherichia coli	Burkholderia cenocepacia	ND	Negative
	Male	37	Blood						Escherichia coli-54 Pseudomonas aeruginosa-133	Lichtheimia ramosa-167	N	N	<10.00	0.158	ND	Escherichia coli	Burkholderia cenocepacia	ND	Negative
39	Male	78	BALF	Age>65, Renal insufficiency	Immunocompromised	Infection (Probable)	Severe pneumonia (infection with Rhizopus microcarpa)	Pulmonary mucormycosis	Corynebacterium striatum-529156 Stenotrophomonas maltophilia-18012 Burkholderia contaminans-7932 Pseudomonas aeruginosa-2200 Enterococcus faecium-1422 Enterococcus faecalis-383 Klebsiella aerogenes-634 Klebsiella pneumoniae-155	Rhizomucor pusillus-174 Candida glabrata-1167	Human gammaherpesvirus4-28 Torque teno virus24-14 Human betaherpesvirus7-14 Human betaherpesvirus5-6 Human alphaherpesvirus1-2	N	ND	0.39	Negative	Negative	Burkholderia cepacia; Burkholderia contaminans	Enterococcus faecium; Klebsiella pneumoniae subsp. aerogenes; Candida glabrata	Negative
40	Female	46	BALF	T2DM	N	Infection (Probable)	Pulmonary fungal infection (Candida albicans+Rhizopus aeruginosa)	Pulmonary mucormycosis	N	Rhizopus microsporus-120 Candida albicans-3066	Human betaherpesvirus7-3 Human gammaherpesvirus4-5	N	<10.00	0.524	Negative	Negative	Negative	Klebsiella pneumoniae subsp. aerogenes; Canidia albicans	Negative
41	Male	66	BALF	Age>65	Immunocompromised	Infection (Possible)	Severe pneumonia/chronic cavitary pulmonary aspergillosis		Enterococcus faecium-6115	Cunninghamella elegans-99 Aspergillus fumigatus-34952 Kodamaea ohmeri-11850 Candida tropicalis-2144 Pichia kudriavzevii-1307 Pneumocystis jirovecii-59	Human alphaherpesvirus1-195	N	896	7.851	ND	ND	Aspergillus fumigatus	Negative	Negative
42	Male	61	BALF	Renal insufficiency, T2DM	N	Infection (Proven)	Invasive fungal sinusitis and mucormycosis infection	Rhino-orbital-cerebral mucormycosis	Acinetobacter baumannii-24903 Klebsiella pneumoniae-3412 Enterococcus faecium-2419 Haemophilus influenzae-200 Burkholderia gladioli-38	Rhizopus arrhizus-6 Candida albicans-10611 Pichia kudriavzevii-800 Candida glabrata-143	Human betaherpesvirus5-4 Torque teno virus16-53		<10.00	0.34	Positive	ND	Klebsiella pneumoniae subsp. aerogenes; Stenotrophomonas maltophilia; Acinetobacter baumannii	Klebsiella pneumoniae subsp. aerogenes; Aspergillus fumigatus	Negative
43	Male	55	Blood	N	Acute myeloid leukemia, Severe immunodeficiency	Infection (Probable)	Pulmonary fungal infection, invasive pulmonary aspergillosis	Pulmonary mucormycosis	N	Cunninghamella elegans-2519	Hepatitis B virus-67 Human betaherpesvirus5-6	N	<10.00	Negative	ND	Negative	Negative	ND	ND
44	Male	58	CSF	T2DM, renal failure	N	Infection (Proven)	Invasive fungal sinusitis with intraorbital, intracranial infections	Rhino-orbital-cerebral mucormycosis	N	Rhizopus arrhizus-11	Human gammaherpesvirus4-14 Human betaherpesvirus5-3	N	<10.00	0.169	Negative	Negative	ND	Rhizopus; Corynebacterium striatum; Trichosporon asahii; Enterococcus faecium; Klebsiella Pneumoniae	Fungi Positive (Urine)
45	Male	54	BALF	T2DM	N	Infection (Possible)	Pulmonary fungal infection (Mucor)	Pulmonary mucormycosis	Tropheryma whipplei-101 Legionella pneumophila-33	Mucor circinelloides-423	N	N	<10.00	0.237	ND	ND	Negative	Negative	Negative
46	Male	69	BALF	Age>65, Liver function abnormalities, malnutrition	N	Infection (Possible)	Severe pneumonia (infection with Aspergillus niger, maltophilia, and Acinetobacter baumannii)	Pulmonary mucormycosis	N	Rhizopus microsporus-4	Human gammaherpesvirus4-3 Human betaherpesvirus5-2 Human betaherpesvirus6B-3	N	<10.00	<0.25	ND	Negative	Stenotrophomonas maltophilia	Pseudomonas putida; Candida guilliermondii	Negative
47	Male	67	BALF	Age>65, T2DM	N	Colonization (Possible)	Non severe community-acquired pneumonia (Bacteria+Fungi)		N	Rhizopus arrhizus-1	Human betaherpesvirus5-95	N	<10.00	Negative	Negative	ND	Negative	Negative	Negative
48	Male	49	BALF	N	N	Infection (Probable)	Pulmonary mucormycosis	Pulmonary mucormycosis	Haemophilus influenzae-54	Rhizomucor miehei-14	N	N	<10.00	0.217	Negative	ND	Negative	Haemophilus influenzae	Negative
49	Male	77	Sputum	Age>65, T2DM, malnutrition, renal insufficiency	N	Colonization (Possible)	Severe pneumonia		Enterococcus faecalis-405	Rhizomucor pusillus-3 Aspergillus fumigatus-129	N	N	<10.00	Positive	ND	ND	Aspergillus fumigatus; Klebsiella pneumoniae subsp. aerogenes; Candida glabrata	ND	Fungi Positive (Sputum)
50	Female	53	Blood	N	Relapsed refractory acute myeloid leukemia, Severe immunodeficiency	Infection (Possible)	Severe immunodeficiency accompanied by severe bacterial and fungal infections in the lungs, invasive pulmonary aspergillosis	Pulmonary mucormycosis	N	Rhizomucor pusillus-31	N	Mycobacterium tuberculosis complex-5	ND	ND	ND	Negative	Negative	Negative	Negative
51	Male	86	BALF	Age>65, T2DM, renal failure	N	Infection (Probable)	Severe pneumonia (Rhizopus microsporus)	Pulmonary mucormycosis	N	Rhizopus microsporus-879 Aspergillus fumigatus-21	Torque teno virus-5	N	162	Positive	ND	Negative	Aspergillus fumigatus	Canidia albicans; Aspergillus fumigatus	Negative
52	Female	51	BALF	N	N	Colonization (Possible)	Arthritis		N	Rhizomucor pusillus-4	Human betaherpesvirus7-8	N	ND	ND	ND	Negative	Negative	ND	Negative
53	Female	81	Blood	Age>65, Multiple organ failure	Diffuse large B-cell lymphoma, Immunodeficiency	Infection (Probable)	Invasive deep fungal infection (Rhizobium genus)	Pulmonary mucormycosis	N	Rhizomucor pusillus-43648	Human betaherpesvirus5-98 Torque teno virus-203	N	>1000.00	Positive	ND	Negative	Negative	Canidia albicans	Fungi Positive (Urine)
54	Female	57	Blood	Malnutrition	Myelodysplastic syndrome	Infection (Probable)	Infasive fungal disease		Enterococcus faecium-87	Rhizomucor pusillus-10575	Human gammaherpesvirus4-2	N	<10.00	0.276	ND	Negative	Negative	Enterococcus faecium	ND
55	Male	56	Blood	Malnutrition, renal insufficiency, liver insufficiency	Severe immunodeficiency	Infection (Probable)	Blood flow infection (Klebsiella pneumoniae, Rhizopus aeruginosa)	Disseminated mucormycosis	Klebsiella pneumoniae-608	Rhizopus microsporus-2407	Human gammaherpesvirus4-33 Human alphaherpesvirus1-15	N	395.92	Negative	ND	Klebsiella pneumoniae subsp. aerogenes	Klebsiella pneumoniae subsp. aerogenes	ND	Fungi Positive (Defecate)
56	Female	63	BALF	T2DM	N	Colonization (Possible)	Severe pneumonia		Enterococcus faecium-27583	Rhizopus delemar-44 Candida albicans-59 2019-nCov-8	N	N	<10.00	Negative	ND	Negative	Enterococcus faecium	Negative	Negative
57	Male	72	BALF	Age>65, T2DM, Multiple organ failure	N	Infection (Probable)	Pulmonary Rhizopus Infection	Pulmonary mucormycosis	N	Rhizopus arrhizus-44	Human gammaherpesvirus4-8 Human betaherpesvirus5-3 Torque teno virus-22	N	<10.00	Negative	ND	Negative	Negative	ND	Negative
58	Male	43	BALF	Renal insufficiency, T2DM	N	Infection (Probable)	Severe pneumonia (Klebsiella pneumoniae+Rhizopus delbrueckii), invasive mucormycosis	Pulmonary mucormycosis	Klebsiella pneumoniae-140	Rhizopus delemar-9	Human gammaherpesvirus4-104 Human betaherpesvirus7-122	N	<10.00	0.125	Negative	ND	Rhizopus microsporus complex	Negative	Negative
59	Female	12	Blood	Multiple organ dysfunction	Acute mixed leukemia (B-myeloid dual lineage), Severe immunodeficiency	Infection (Probable)	Invasive pulmonary fungal infection (Rhizopus)	Pulmonary mucormycosis	Escherichia coli-48	Rhizomucor pusillus-2473	N	N	<10.00	ND	ND	Escherichia coli	Escherichia coli	ND	ND
60	Male	32	BALF	N	Refractory acute myeloid leukemia M5 type, Severe immunodeficiency	Infection (Probable)	Invasive pulmonary fungal infection	Pulmonary mucormycosis	N	Rhizomucor pusillus-19	Human betaherpesvirus5-2 Torque teno virus-150	N	<10.00	Negative	ND	Negative	ND	ND	ND
61	Male	14	Blood	N	Acute high white blood cell myeloid leukemia M2 type, Severe immunodeficiency	Infection (Probable)	Invasive pulmonary fungal infection	Pulmonary mucormycosis	N	Lichtheimia-706	N	N	<10.00	Negative	Negative	Negative	Negative	Negative	ND
62	Male	41	Blood	Malnutrition, renal insufficiency	Renal transplant, Immunocompromised	Infection (Probable)	Fungal infection (Rhizopus microsporus)	Disseminated mucormycosis	N	Rhizopus microsporus-596 Mucor-210	N	N	<10.00	Negative	ND	Negative	Negative	Negative	Negative
	Male	41	Blood						N	Rhizopus microsporus-3 Mucor-1	N	N	<10.00	Negative	ND	Negative	Negative	Negative	Negative
	Male	41	Blood						N	Mucor-2	Human betaherpesvirus5-3324	N	<10.00	Negative	ND	Negative	Negative	Negative	Negative
	Male	41	Blood						N	Rhizopus microsporus-22 Mucor-7	Human betaherpesvirus5-56011 Torque teno virus-3	N	<10.00	Negative	ND	Negative	Negative	Negative	Negative
	Male	41	Blood						N	Rhizopus microsporus-7	Human betaherpesvirus5-44 Torque teno virus3-4 Torque teno virus-83	N	<10.00	Negative	ND	Negative	Negative	Negative	Negative
	Male	41	Blood						N	Rhizopus microsporus-7	Human betaherpesvirus5-139 Torque teno virus3-7 Torque teno virus-71 Torque teno virus28-4	N	<10.00	Negative	ND	Negative	Negative	Negative	Negative
	Male	41	Blood						N	Rhizopus microsporus-91 Chaetomium globosum-104	Human betaherpesvirus5-109 Torque teno virus3-5 Torque teno virus-94	N	<10.00	Negative	ND	Negative	Negative	Negative	Negative
	Male	41	Tissue						N	Rhizopus microsporus-29	Human betaherpesvirus5-3655 Torque teno virus-37	Ureaplasma parvum-2	<10.00	Positive	ND	Negative	Negative	Negative	Negative
63	Female	56	Blood	Malnutrition	Acute myeloid leukemia M2 type, Severe immunodeficiency	Infection (Probable)	Invasive fungal infection (Rhizopus)	Pulmonary mucormycosis	Prevotella bivia-19 Klebsiella aerogenes-6	Rhizopus arrhizus-44 Aspergillus flavus-78	N	N	<10.00	0.093	ND	Negative	Negative	ND	ND
64	Female	57	BALF	Renal insufficiency	Immunocompromised	Infection (Probable)	Pulmonary infection (bacterial combined with fungi: Aspergillus niger and Aspergillus fumigatus, Pneumocystis jirovecii, Corynebacterium striatum infection)	Pulmonary mucormycosis	Corynebacterium striatum-1029	Rhizopus microsporus-4046 Aspergillus fumigatus-10 Pneumocystis jirovecii-218	Torque teno virus-237 Torque teno virus8-17 Torque teno virus3-10 Torque teno virus1-5	N	<10.00	Negative	ND	ND	Negative	Negative	Fungi Positive (Defecate)
65	Male	47	Tissue	Liver function abnormalities	Mantle cell lymphoma, peripheral blood hematopoietic stem cell transplantation	Infection (Probable)	Pulmonary mucormycosis	Pulmonary mucormycosis	N	Rhizopus microsporus-364	N	N	<10.00	0.072	Negative	ND	Negative	ND	Negative
66	Male	38	Blood	Multiple organ failure	Hemophagocytic syndrome, NKT cell lymphoma, Severe immunodeficiency	Infection (Probable)	Severe immunodeficiency with invasive fungal infection (aspergillosis+mucormycosis)	Disseminated mucormycosis	Klebsiella pneumoniae-16	Rhizopus microsporus-6 Aspergillus flavus-31	N	N	<10.00	0.138	Negative	Klebsiella pneumoniae	ND	ND	ND
67	Male	42	Blood	T2DM, malnutrition, multiple organ insufficiency	N	Colonization (Possible)	Liver abscess		Klebsiella variicola-10	Rhizopus microsporus-6 Candida glabrata-3	Torque teno virus22-24	N	<10.00	0.05	ND	Negative	Pseudomonas aeruginosa	Pseudomonas aeruginosa; Candida glabrata	Negative
68	Female	103	BALF	Age>65, malnutrition, renal insufficiency	N	Colonization (Possible)	Severe pneumonia		Corynebacterium striatum-2209578 Stenotrophonas maltophilia-390704 Enterococcus faecium-3487 Mycobacteroides abscessus-841	Rhizopus delemar-22 Candida glabrata-856 Candida metapsilosis-184 Aspergillus miger-7	Human gammaherpesvirus4-24 Torque teno virus16-4	N	<10.00	0.179	ND	ND	Negative	Stenotrophomonas maltophilia	Negative
69	Male	61	BALF	N	Classical Hodgkin's lymphoma (mixed cell type) stage IV, group B, Severe immunodeficiency	Infection (Probable)	Severe pulmonary fungal infection with severe immunodeficiency	Pulmonary mucormycosis	Pseudomonas aeruginosa-30	Rhizopus microsporus-6962 Aspergillus fumigatus-149	Human betaherpesvirus6B-689	N	<10.00	0.205	Negative	ND	Negative	Negative	Negative
70	Male	60	Blood	Malnutrition	Post transplant liver failure, primary graft failure, Immunocompromised	Colonization (Possible)	Severe pneumonia		Enterococcus faecium-4 Escherichia coli-7	Rhizopus delemar-12	N	N	12.56	2.626	Negative	Negative	Negative	Escherichia coli	Negative
71	Male	83	BALF	Age>65, renal insufficiency, T2DM	Immunocompromised	Infection (Possible)	Acute exacerbation of chronic obstructive pulmonary disease accompanied by lower respiratory tract infection (pulmonary embolism+Aspergillus flavus+Rhizopus)	Pulmonary mucormycosis	Klebsiella pneumoniae-7 Morasella catarrhalis-32	Rhizomucor pusillus-5 Aspergillus flavus-7	Human betaherpesvirus5-35 Torque teno virus5-5	N	ND	0.242	ND	Staphylococcus saprophyticus	Negative	Negative	ND
